# Supplementary material for: Health Data Nexus: an open data platform for AI research and education in medicine
Source: Gigascience. 2025 Jun 3;14:giaf050. doi: 10.1093/gigascience/giaf050 (PMC12131319; doi:10.1093/gigascience/giaf050)
Supplement: giaf050_Supplemental_Files [file giaf050_supplemental_files.zip]

Archive with 2 entries (2 files):
- supplemental_figure1.png
- supplemental_figure2.png
